# Supplementary material for: Re-assessing the diversity of negative strand RNA viruses in insects
Source: PLoS Pathog. 2019 Dec 12;15(12):e1008224. doi: 10.1371/journal.ppat.1008224 (PMC6932829; doi:10.1371/journal.ppat.1008224)
Supplement: S1 Table — Information such as the host taxonomy, insect sample location, and collection date is provided. (XLSX) [file ppat.1008224.s002.xlsx]

## Sheet: Table_S1_with_annotation_info
Virus_name	Taxonomy_highest_rank	Figure	Virus_order	Virus_family	Virus_genus	Host_subphylum	Host_class	Host_superorder	Host_order	Host_order_group	Host_family	Host_species	Sample location	Sample_date
Blattodean rhabdo-related virus OKIAV14	Rhabdoviridae	S1 Fig	Mononegavirales	Rhabdoviridae	unclassified	Hexapoda	Insecta	Dictyoptera	Blattodea	Polyneoptera	Blattidae	Deropeltis erythrocephala	Germany: Lab culture with samples originating from Germany___ private breeder	3/13/2011
Coleopteran rhabdo-related virus OKIAV10	Rhabdoviridae	S1 Fig	Mononegavirales	Rhabdoviridae	unclassified	Hexapoda	Insecta	Endopterygota	Coleoptera	Coleoptera	Noteridae	Noterus clavicornis	Germany: Thuringia___ Jena - Closewitz	4/10/2011
Coleopteran rhabdo-related virus OKIAV20	Rhabdoviridae	S1 Fig	Mononegavirales	Rhabdoviridae	unclassified	Hexapoda	Insecta	Endopterygota	Coleoptera	Coleoptera	Erotylidae	Pharaxonotha floridana	USA: Florida___ Placida near Don Pedro Island State Park	12/1/2013
Coleopteran rhabdo-related virus OKIAV28	Rhabdoviridae	S1 Fig	Mononegavirales	Rhabdoviridae	unclassified	Hexapoda	Insecta	Endopterygota	Coleoptera	Coleoptera	Scarabaeidae	Onthophagus similis	Germany: North Rhine-Westphalia___ Bonn Kottenforst	3/28/2014
Coleopteran rhabdo-related virus OKIAV29	Rhabdoviridae	S1 Fig	Mononegavirales	Rhabdoviridae	unclassified	Hexapoda	Insecta	Endopterygota	Coleoptera	Coleoptera	Cryptophagidae	Atomaria fuscata	Germany: Thuringia___ Jena - Loebstedt	4/11/2011
Dipteran rhabdo-related virus OKIAV19	Rhabdoviridae	S1 Fig	Mononegavirales	Rhabdoviridae	unclassified	Hexapoda	Insecta	Panorpida	Diptera	Diptera	Perissommatidae	Perissomma mcalpinei	Australia: New South Wales___ Tallaganda National Park	6/9/2013
Dipteran rhabdo-related virus OKIAV27	Rhabdoviridae	S1 Fig	Mononegavirales	Rhabdoviridae	unclassified	Hexapoda	Insecta	Panorpida	Diptera	Diptera	Agromyzidae	Phytomyza hellebori	Germany: Lab culture - Susanne Dobler - University of Hamburg	2/12/2013
Dipteran rhabdo-related virus OKIAV36	Rhabdoviridae	S1 Fig	Mononegavirales	Rhabdoviridae	unclassified	Hexapoda	Insecta	Panorpida	Diptera	Diptera	Acroceridae	Pterodontia mellii	Australia: Australian Capital Territory___ Bonython	11/21/2012
Dipteran rhabdo-related virus OKIAV5	Rhabdoviridae	S1 Fig	Mononegavirales	Rhabdoviridae	unclassified	Hexapoda	Insecta	Panorpida	Diptera	Diptera	Chaoboridae	Chaoborus flavidulus	Singapore: Upper Seletar Reservoir Park	7/1/2013
Hemipteran rhabdo-related virus OKIAV26	Rhabdoviridae	S1 Fig	Mononegavirales	Rhabdoviridae	unclassified	Hexapoda	Insecta	Paraneoptera	Hemiptera	Hemiptera	Membracidae	Centrotus cornutus	Croatia: Zadar Donji Brig	5/23/2011
Hemipteran rhabdo-related virus OKIAV30	Rhabdoviridae	S1 Fig	Mononegavirales	Rhabdoviridae	unclassified	Hexapoda	Insecta	Paraneoptera	Hemiptera	Hemiptera	Aphrophoridae	Aphrophora alni	Germany: Thuringia___ Jena	7/30/2012
Hemipteran rhabdo-related virus OKIAV47	Rhabdoviridae	S1 Fig	Mononegavirales	Rhabdoviridae	unclassified	Hexapoda	Insecta	Paraneoptera	Hemiptera	Hemiptera	Pseudococcidae	Planococcus citri	Germany: commercial lab culture KATZ Biotech AG Baruth Brandenburg	11/10/2011
Hymenopteran almendra-related virus OKIAV1	Rhabdoviridae	S1 Fig	Mononegavirales	Rhabdoviridae	unclassified	Hexapoda	Insecta	Hymenopterida	Hymenoptera	Hymenoptera	Eulophidae	Diglyphus isaea	Lab culture of unknown geographical origin	5/12/2011
Hymenopteran rhabdo-related virus OKIAV109	Rhabdoviridae	S1 Fig	Mononegavirales	Rhabdoviridae	unclassified	Hexapoda	Insecta	Hymenopterida	Hymenoptera	Hymenoptera	Sphecidae	Chlorion hirtum	Israel: W Ein Bokek	4/24/2013
Hymenopteran rhabdo-related virus OKIAV22	Rhabdoviridae	S1 Fig	Mononegavirales	Rhabdoviridae	unclassified	Hexapoda	Insecta	Hymenopterida	Hymenoptera	Hymenoptera	Chrysididae	Chrysis sp.	Israel: Revivim	6/3/2012
Hymenopteran rhabdo-related virus OKIAV23	Rhabdoviridae	S1 Fig	Mononegavirales	Rhabdoviridae	unclassified	Hexapoda	Insecta	Hymenopterida	Hymenoptera	Hymenoptera	Chrysididae	Chrysura austriaca	Germany: Rhineland-Palatinate___ Battenberg	7/3/2010
Hymenopteran rhabdo-related virus OKIAV24	Rhabdoviridae	S1 Fig	Mononegavirales	Rhabdoviridae	unclassified	Hexapoda	Insecta	Hymenopterida	Hymenoptera	Hymenoptera	Pompilidae	Heterodontonyx sp.	Australia: Western Australia___ 118 km N Esperance	11/7/2011
Hymenopteran rhabdo-related virus OKIAV25	Rhabdoviridae	S1 Fig	Mononegavirales	Rhabdoviridae	unclassified	Hexapoda	Insecta	Hymenopterida	Hymenoptera	Hymenoptera	Pompilidae	Heterodontonyx sp.	Australia: Western Australia___ 118 km N Esperance	11/7/2011
Hymenopteran rhabdo-related virus OKIAV38	Rhabdoviridae	S1 Fig	Mononegavirales	Rhabdoviridae	unclassified	Hexapoda	Insecta	Hymenopterida	Hymenoptera	Hymenoptera	Pompilidae	Pompilus cinereus	Germany: Rhineland-Palatinate___ Birkenheide	5/22/2011
Hymenopteran rhabdo-related virus OKIAV40	Rhabdoviridae	S1 Fig	Mononegavirales	Rhabdoviridae	unclassified	Hexapoda	Insecta	Hymenopterida	Hymenoptera	Hymenoptera	Sphecidae	Ammophila sabulosa	Germany: Lower Saxony___ Pevestorf - Elbauenstation	8/28/2012
Hymenopteran rhabdo-related virus OKIAV45	Rhabdoviridae	S1 Fig	Mononegavirales	Rhabdoviridae	unclassified	Hexapoda	Insecta	Hymenopterida	Hymenoptera	Hymenoptera	Sapygidae	Monosapyga clavicornis	Germany: Rhineland-Palatinate___ Albersweiler	4/1/2011
Hymenopteran rhabdo-related virus OKIAV46	Rhabdoviridae	S1 Fig	Mononegavirales	Rhabdoviridae	unclassified	Hexapoda	Insecta	Hymenopterida	Hymenoptera	Hymenoptera	Chrysididae	Chrysura radians	Italy: Valle d'Aosta___ Turlin	6/18/2012
Hymenopteran rhabdo-related virus OKIAV8	Rhabdoviridae	S1 Fig	Mononegavirales	Rhabdoviridae	unclassified	Hexapoda	Insecta	Hymenopterida	Hymenoptera	Hymenoptera	Mymaridae	Gonatocerus morilli	USA: Lab culture with samples originating from Texas - Weslaco	2013
Lepidopteran rhabdo-related virus OKIAV11	Rhabdoviridae	S1 Fig	Mononegavirales	Rhabdoviridae	unclassified	Hexapoda	Insecta	Panorpida	Lepidoptera	Amphiesmenoptera	Epipyropidae	Epipomponia nawai	South Korea: Ulsan City - Ulju Mount Ganweolsan	8/28/2012
Lepidopteran rhabdo-related virus OKIAV12	Rhabdoviridae	S1 Fig	Mononegavirales	Rhabdoviridae	unclassified	Hexapoda	Insecta	Panorpida	Lepidoptera	Amphiesmenoptera	Nymphalidae	Pararge aegeria	Germany: North Rhine-Westphalia___ Rheinland Nature Park Kottenforst	5/10/2011
Lepidopteran rhabdo-related virus OKIAV3	Rhabdoviridae	S1 Fig	Mononegavirales	Rhabdoviridae	unclassified	Hexapoda	Insecta	Panorpida	Lepidoptera	Amphiesmenoptera	Mimallonidae	Menevia lucara	French Guiana: Nouragues Field Station___ Parare Camp	10/1/2012
Lepidopteran rhabdo-related virus OKIAV32	Rhabdoviridae	S1 Fig	Mononegavirales	Rhabdoviridae	unclassified	Hexapoda	Insecta	Panorpida	Lepidoptera	Amphiesmenoptera	Adelidae	Nemophora degeerella	Austria: Lower Austria___ Guntramsdorf-Eichkogel	6/2/2011
Lepidopteran rhabdo-related virus OKIAV33	Rhabdoviridae	S1 Fig	Mononegavirales	Rhabdoviridae	unclassified	Hexapoda	Insecta	Panorpida	Lepidoptera	Amphiesmenoptera	Nymphalidae	Pararge aegeria	Germany: North Rhine-Westphalia___ Rheinland Nature Park Kottenforst	5/10/2011
Lepidopteran rhabdo-related virus OKIAV34	Rhabdoviridae	S1 Fig	Mononegavirales	Rhabdoviridae	unclassified	Hexapoda	Insecta	Panorpida	Lepidoptera	Amphiesmenoptera	Hepialidae	Triodia sylvina	Germany: Lower Saxony___ Hoehbeck - Pevestorf - Station	8/27/2011
Lepidopteran rhabdo-related virus OKIAV35	Rhabdoviridae	S1 Fig	Mononegavirales	Rhabdoviridae	unclassified	Hexapoda	Insecta	Panorpida	Lepidoptera	Amphiesmenoptera	Lasiocampidae	Dendrolimus pini	Germany: Lower Saxony___ Luechow-Dannenberg - Hoehbeck - Pevestorf - Elbauenstation	8/9/2012
Mantodean rhabdo-related virus OKIAV15	Rhabdoviridae	S1 Fig	Mononegavirales	Rhabdoviridae	unclassified	Hexapoda	Insecta	Dictyoptera	Mantodea	Polyneoptera	Mantidae	Nilomantis floweri	Germany: Lab culture with samples originating from Oman	2012
Mecopteran rhabdo-related virus OKIAV42	Rhabdoviridae	S1 Fig	Mononegavirales	Rhabdoviridae	unclassified	Hexapoda	Insecta	Panorpida	Mecoptera	Mecoptera	Boreidae	Caurinus tlagu	USA: Alaska___ Prince of Wales Island - Tongass National Forest Stanley Creek	5/16/2013
Neuropteran rhabdo-related virus OKIAV31	Rhabdoviridae	S1 Fig	Mononegavirales	Rhabdoviridae	unclassified	Hexapoda	Insecta	Neuropterida	Neuroptera	Neuropterida	Myrmeleontidae	Myrmeleon formicarius	Japan: Ibaraki Prefecture___ Tsukuba	6/25/2012
Blattodean arli-related virus OKIAV101	Arlivirus	S6 Fig	Mononegavirales	Lispiviridae	Arlivirus	Hexapoda	Insecta	Dictyoptera	Blattodea	Polyneoptera	Corydiidae	Polyphaga aegyptiaca	Germany: Lab culture with samples originating from Germany___ Helbigsdorf - commercial labstock	3/20/2013
Blattodean arli-related virus OKIAV102	Arlivirus	S6 Fig	Mononegavirales	Lispiviridae	Arlivirus	Hexapoda	Insecta	Dictyoptera	Blattodea	Polyneoptera	Ectobiidae	Supella longipalpa	Japan: Lab culture with samples originating from Thailand___ Department of Medical Entomology Faculty of Tropical Medicine Mahidol University Ratchathewi Bangkok	12/28/2011
Blattodean arli-related virus OKIAV103	Arlivirus	S6 Fig	Mononegavirales	Lispiviridae	Arlivirus	Hexapoda	Insecta	Dictyoptera	Blattodea	Polyneoptera	Termitidae	Coptotermes sp.	Gabon: Ivindo National Park	9/16/2012
Coleopteran anphe-related virus OKIAV54	Xinmoviridae	S6 Fig	Mononegavirales	Xinmoviridae	Anphevirus	Hexapoda	Insecta	Endopterygota	Coleoptera	Coleoptera	Coccinellidae	Chilocorus renipustulatus	Germany: Thuringia___ Jena - Tautenburger Forest	3/23/2011
Coleopteran arli-related virus OKIAV107	Arlivirus	S6 Fig	Mononegavirales	Lispiviridae	Arlivirus	Hexapoda	Insecta	Endopterygota	Coleoptera	Coleoptera	Dytiscidae	Cybister lateralimarginalis	Germany: Lower Saxony___ Luechow-Dannenberg - Hoehbeck - Pevestorf	8/27/2011
Dipteran anphe-related virus OKIAV69	Anphevirus	S6 Fig	Mononegavirales	Xinmoviridae	Anphevirus	Hexapoda	Insecta	Panorpida	Diptera	Diptera	Vermileonidae	Vermileo vermileo	Italy: Umbria___ Perugia Panicale	9/1/2012
Dipteran arto-related virus OKIAV77	Peropuvirus	S6 Fig	Mononegavirales	Artoviridae	Peropuvirus	Hexapoda	Insecta	Panorpida	Diptera	Diptera	Stratiomyidae	Boreoides subulatus	Australia: Australian Capital Territory___ Canberra	2013
Hemipteran anphe-related virus OKIAV63	Anphevirus	S6 Fig	Mononegavirales	Xinmoviridae	Anphevirus	Hexapoda	Insecta	Paraneoptera	Hemiptera	Hemiptera	Psyllidae	Glycaspis brimblecombei	Australia: South Australia___ Adelaide River Torrens	2/20/2012
Hemipteran arli-related virus OKIAV94	Arlivirus	S6 Fig	Mononegavirales	Lispiviridae	Arlivirus	Hexapoda	Insecta	Paraneoptera	Hemiptera	Hemiptera	Aleyrodidae	Trialeurodes vaporariorum	Germany: commercial lab culture KATZ Biotech AG Baruth Brandenburg	9/29/2011
Hemipteran arli-related virus OKIAV95	Arlivirus	S6 Fig	Mononegavirales	Lispiviridae	Arlivirus	Hexapoda	Insecta	Paraneoptera	Hemiptera	Hemiptera	Peloridiidae	Xenophyes metoponcus	New Zealand: South Island Westland District___ Lake Matheson	9/1/2011
Hymenopteran anphe-related virus OKIAV71	Anphevirus	S6 Fig	Mononegavirales	Xinmoviridae	Anphevirus	Hexapoda	Insecta	Hymenopterida	Hymenoptera	Hymenoptera	Ichneumonidae	Heteropelma amictum	Switzerland: Bern Eymatt	9/17/2012
Hymenopteran anphe-related virus OKIAV72	Anphevirus	S6 Fig	Mononegavirales	Xinmoviridae	Anphevirus	Hexapoda	Insecta	Hymenopterida	Hymenoptera	Hymenoptera	Scoliidae	Colpa sexmaculata	Italy: Sardinia___ Costa Verde 13 km E Arbus	9/9/2011
Hymenopteran anphe-related virus OKIAV73	Anphevirus	S6 Fig	Mononegavirales	Xinmoviridae	Anphevirus	Hexapoda	Insecta	Hymenopterida	Hymenoptera	Hymenoptera	Evaniidae	Brachygaster minutus	Croatia: Zadar Donji Brig	5/23/2011
Hymenopteran arli-related virus OKIAV100	Arlivirus	S6 Fig	Mononegavirales	Lispiviridae	Arlivirus	Hexapoda	Insecta	Hymenopterida	Hymenoptera	Hymenoptera	Orussidae	Orussus unicolor	Germany: Hessen___ Darmstadt	5/10/2012
Hymenopteran arli-related virus OKIAV98	Arlivirus	S6 Fig	Mononegavirales	Lispiviridae	Arlivirus	Hexapoda	Insecta	Hymenopterida	Hymenoptera	Hymenoptera	Cynipidae	Synergus umbraculus	Germany: North Rhine-Westphalia___ Bonn	2012
Hymenopteran arli-related virus OKIAV99	Arlivirus	S6 Fig	Mononegavirales	Lispiviridae	Arlivirus	Hexapoda	Insecta	Hymenopterida	Hymenoptera	Hymenoptera	Aphelinidae	Aphelinus abdominalis	Lab culture of unknown geographical origin	5/12/2011
Hymenopteran arto-related virus OKIAV1338	Peropuvirus	S6 Fig	Mononegavirales	Artoviridae	Peropuvirus	Hexapoda	Insecta	Hymenopterida	Hymenoptera	Hymenoptera	Torymidae	Podagrion pachymerum	Slovakia: Rudno nad Hronom	1/1/2012
Hymenopteran arto-related virus OKIAV79	Peropuvirus	S6 Fig	Mononegavirales	Artoviridae	Peropuvirus	Hexapoda	Insecta	Hymenopterida	Hymenoptera	Hymenoptera	Eucharitidae	Eucharis adscendens	Germany: Baden-Wuerttemberg___ Landkreis Boeblingen - Grafenberg	7/19/2013
Hymenopteran orino-related virus OKIAV85	Orinovirus	S6 Fig	Mononegavirales	Nyamiviridae	Orinovirus	Hexapoda	Insecta	Hymenopterida	Hymenoptera	Hymenoptera	Crabronidae	Gorytes laticinctus	Germany: Rhineland-Palatinate___ Albersweiler	6/6/2011
Hymenopteran orino-related virus OKIAV87	Orinovirus	S6 Fig	Mononegavirales	Nyamiviridae	Orinovirus	Hexapoda	Insecta	Hymenopterida	Hymenoptera	Hymenoptera	Sphecidae	Chalybion californicum	USA: Tennessee___ ca. 12 km ssE Lebanon	6/20/2011
Hymenopteran orino-related virus OKIAV88	Orinovirus	S6 Fig	Mononegavirales	Nyamiviridae	Orinovirus	Hexapoda	Insecta	Hymenopterida	Hymenoptera	Hymenoptera	Cephidae	Cephus spinipes	Germany: North Rhine-Westphalia___ Bonn Kottenforst	5/31/2012
Lepidopteran anphe-related virus OKIAV50	Xinmoviridae	S6 Fig	Mononegavirales	Xinmoviridae	Anphevirus	Hexapoda	Insecta	Panorpida	Lepidoptera	Amphiesmenoptera	Pieridae	Colias croceus	Greece: East Macedonia and Thrace Thassos near Theologos	5/9/2012
Lepidopteran orino-related virus OKIAV84	Orinovirus	S6 Fig	Mononegavirales	Nyamiviridae	Orinovirus	Hexapoda	Insecta	Panorpida	Lepidoptera	Amphiesmenoptera	Nymphalidae	Pararge aegeria	Germany: North Rhine-Westphalia___ Rheinland Nature Park Kottenforst	5/10/2011
Mantodean anphe-related virus OKIAV92	Xinmoviridae	S6 Fig	Mononegavirales	Xinmoviridae	unclassified	Hexapoda	Insecta	Dictyoptera	Mantodea	Polyneoptera	Empusidae	Idolomantis diabolica	Germany: Lab culture with samples originating from Tanzania	2012
Megalopteran arli-related virus OKIAV106	Arlivirus	S6 Fig	Mononegavirales	Lispiviridae	Arlivirus	Hexapoda	Insecta	Endopterygota	Megaloptera	Neuropterida	Corydalidae	Corydalus cornutus	USA: Tennessee___ Smokey Mountain National Park	6/9/2011
Neuropteran arli-related virus OKIAV105	Arlivirus	S6 Fig	Mononegavirales	Lispiviridae	Arlivirus	Hexapoda	Insecta	Neuropterida	Neuroptera	Neuropterida	Hemerobiidae	Hemerobius nitidulus	Austria: Lower Austria___ Krems-Land Duernstein	9/1/2012
Odonatan anphe-related virus OKIAV57	Anphevirus	S6 Fig	Mononegavirales	Xinmoviridae	Anphevirus	Hexapoda	Insecta	Odonatoptera	Odonata	Odonata	Libellulidae	Libellula quadrimaculata	Germany: Rhineland-Palatinate___ Germersheim Berg	4/23/2011
Odonatan anphe-related virus OKIAV59	Anphevirus	S6 Fig	Mononegavirales	Xinmoviridae	Anphevirus	Hexapoda	Insecta	Odonatoptera	Odonata	Odonata	Cordulegastridae	Cordulegaster boltonii	Germany: Rhineland-Palatinate___ Germersheim Freckenfeld	7/16/2011
Odonatan anphe-related virus OKIAV60	Anphevirus	S6 Fig	Mononegavirales	Xinmoviridae	Anphevirus	Hexapoda	Insecta	Odonatoptera	Odonata	Odonata	Petaluridae	Tanypteryx pryeri	Japan: Ibaraki Prefecture___ Hitachi-Omiya	5/29/2012
Odonatan anphe-related virus OKIAV90	Anphevirus	S6 Fig	Mononegavirales	Xinmoviridae	Anphevirus	Hexapoda	Insecta	Odonatoptera	Odonata	Odonata	Coenagrionidae	Paracercion plagiosum	Japan: Saitama Prefecture___ Sugito	6/3/2012
Odonatan arli-related virus OKIAV93	Arlivirus	S6 Fig	Mononegavirales	Lispiviridae	Arlivirus	Hexapoda	Insecta	Odonatoptera	Odonata	Odonata	Pseudostigmatidae	Mecistogaster ornata	Panama: Barro Colorado Island	2011
Strepsipteran arli-related virus OKIAV104	Arlivirus	S6 Fig	Mononegavirales	Lispiviridae	Arlivirus	Hexapoda	Insecta	NA	Strepsiptera	Strepsiptera	Stylopidae	Stylops melittae	Germany: Lower Saxony___ Osnabrueck - Sandgrube and Niedrighaussee - Rhineland-Palatinate___ - Suedliche Weinstrasse - Albersweiler	2012
Trichopteran arto-related virus OKIAV76	Peropuvirus	S6 Fig	Mononegavirales	Artoviridae	Peropuvirus	Hexapoda	Insecta	Amphiesmenoptera	Trichoptera	NA	NA	NA	NA	NA
Zygentoman anphe-related virus OKIAV89	Anphevirus	S6 Fig	Mononegavirales	Xinmoviridae	Anphevirus	Hexapoda	Insecta	NA	Zygentoma	Zygentoma	Lepismatidae	Ctenolepisma longicaudata	Germany: North Rhine-Westphalia___ Bonn	2011
Blattodean chu-related virus OKIAV148	Mivirus	S9 Fig	Jingchuvirales	Chuviridae	Mivirus	Hexapoda	Insecta	Dictyoptera	Blattodea	Polyneoptera	Blattidae	Periplaneta americana	Germany: lab culture Kai Schuette Zoologisches Museum Hamburg - origin unclear	11/1/2011
Coleopteran chu-related virus OKIAV127	Mivirus	S9 Fig	Jingchuvirales	Chuviridae	Mivirus	Hexapoda	Insecta	Endopterygota	Coleoptera	Coleoptera	Chrysomelidae	Oreina cacaliae	Germany: Lab culture with samples originating from Baden-Wurttemberg___ Zastertal - Black Forest	2/12/2012
Coleopteran chu-related virus OKIAV151	Mivirus	S9 Fig	Jingchuvirales	Chuviridae	Mivirus	Hexapoda	Insecta	Endopterygota	Coleoptera	Coleoptera	Curculionidae	Larinus minutus	USA: Arkansas___ Fayetteville University of Arkansas Crop Soil and Environmental Science Farm Arkansas 72701	11/1/2013
Collembolan qin-related virus OKIAV112	Yingvirus	S9 Fig	Muvirales	Qinviridae	Yingvirus	Hexapoda	Collembola	NA	Poduromorpha	Ellipura	Neanuridae	Anurida maritima	Netherlands: North Holland___ Texel Ferry Bay	9/1/2011
Dermapteran chu-related virus OKIAV142	Mivirus	S9 Fig	Jingchuvirales	Chuviridae	Mivirus	Hexapoda	Insecta	NA	Dermaptera	Polyneoptera	Anisolabididae	Gonolabis marginalis	Japan: Ibaraki Prefecture___ Tsukuba - Tennodai	10/4/2011
Hemipteran chu-related virus OKIAV138	Mivirus	S9 Fig	Jingchuvirales	Chuviridae	Mivirus	Hexapoda	Insecta	Paraneoptera	Hemiptera	Hemiptera	Aleyrodidae	Trialeurodes vaporariorum	Germany: commercial lab culture KATZ Biotech AG Baruth Brandenburg	9/29/2011
Hemipteran chu-related virus OKIAV139	Mivirus	S9 Fig	Jingchuvirales	Chuviridae	Mivirus	Hexapoda	Insecta	Paraneoptera	Hemiptera	Hemiptera	Triozidae	Acanthocasuarina muellerianae	Australia: South Australia___ Kangaroo Island Sedden Conservation Park	2/9/2012
Hemipteran chu-related virus OKIAV140	Mivirus	S9 Fig	Jingchuvirales	Chuviridae	Mivirus	Hexapoda	Insecta	Paraneoptera	Hemiptera	Hemiptera	Belostomatidae	Diplonychus rusticus	China: Guangdong Province___ Shaoguan city - Danxia Mountain - Huiyuan Pond	8/28/2012
Hymenopteran chu-related virus OKIAV122	Mivirus	S9 Fig	Jingchuvirales	Chuviridae	Mivirus	Hexapoda	Insecta	Hymenopterida	Hymenoptera	Hymenoptera	Megachilidae	Chelostoma florisomne	Germany: Rhineland-Palatinate___ Albersweiler	4/22/2011
Hymenopteran chu-related virus OKIAV123	Mivirus	S9 Fig	Jingchuvirales	Chuviridae	Mivirus	Hexapoda	Insecta	Hymenopterida	Hymenoptera	Hymenoptera	Megachilidae	Dioxys cincta	France: Alpes-Maritimes Millefonts	7/11/2011
Hymenopteran chu-related virus OKIAV124	Mivirus	S9 Fig	Jingchuvirales	Chuviridae	Mivirus	Hexapoda	Insecta	Hymenopterida	Hymenoptera	Hymenoptera	Apidae	Nomada lathburiana	Germany: Rhineland-Palatinate___ Hochstadt -Pfalz	4/2/2011
Hymenopteran chu-related virus OKIAV125	Mivirus	S9 Fig	Jingchuvirales	Chuviridae	Mivirus	Hexapoda	Insecta	Hymenopterida	Hymenoptera	Hymenoptera	Megachilidae	Megachile willughbiella	Germany: Rhineland-Palatinate___ Birkenheide	7/5/2011
Hymenopteran chu-related virus OKIAV126	Mivirus	S9 Fig	Jingchuvirales	Chuviridae	Mivirus	Hexapoda	Insecta	Hymenopterida	Hymenoptera	Hymenoptera	Crabronidae	Oxybelus bipunctatus	Germany: Rhineland-Palatinate___ Battenberg	7/5/2011
Hymenopteran chu-related virus OKIAV146	Mivirus	S9 Fig	Jingchuvirales	Chuviridae	Mivirus	Hexapoda	Insecta	Hymenopterida	Hymenoptera	Hymenoptera	Diapriidae	Trichopria drosophilae	Lab culture with samples originating from France: 60 km south of Lyon Sablons	2012
Hymenopteran chu-related virus OKIAV147	Mivirus	S9 Fig	Jingchuvirales	Chuviridae	Mivirus	Hexapoda	Insecta	Hymenopterida	Hymenoptera	Hymenoptera	Aphelinidae	Aphelinus abdominalis	Lab culture of unknown geographical origin	5/12/2011
Megalopteran chu-related virus OKIAV119	Mivirus	S9 Fig	Jingchuvirales	Chuviridae	Mivirus	Hexapoda	Insecta	Endopterygota	Megaloptera	Neuropterida	Corydalidae	Corydalidae sp.	Venezuela: Carabobo Bejuma	11/9/2011
Megalopteran chu-related virus OKIAV130	Mivirus	S9 Fig	Jingchuvirales	Chuviridae	Mivirus	Hexapoda	Insecta	Endopterygota	Megaloptera	Neuropterida	Sialidae	Sialis lutaria	Austria: Lower Austria___ Vienna surroundings - Mauerbach	5/1/2012
Neuropteran chu-related virus OKIAV150	Mivirus	S9 Fig	Jingchuvirales	Chuviridae	Mivirus	Hexapoda	Insecta	Neuropterida	Neuroptera	Neuropterida	Mantispidae	Eumantispa harmandi	Japan: Nagano Prefecture___ Ueda - Sugadaira Kogen - Sugadaira Montane Research Center	8/8/2012
Notopteran chu-related virus OKIAV120	Mivirus	S9 Fig	Jingchuvirales	Chuviridae	Mivirus	Hexapoda	Insecta	Exopterygota	Notoptera	Polyneoptera	Grylloblattidae	Grylloblatta bifratrilecta	USA: California___ Tuolumne County Stanislaus National Forest Sonora Pass	8/11/2011
Odonatan chu-related virus OKIAV132	Mivirus	S9 Fig	Jingchuvirales	Chuviridae	Mivirus	Hexapoda	Insecta	Odonatoptera	Odonata	Odonata	Aeshnidae	Boyeria irene	Italy: Sardinia	9/1/2011
Odonatan chu-related virus OKIAV136	Mivirus	S9 Fig	Jingchuvirales	Chuviridae	Mivirus	Hexapoda	Insecta	Odonatoptera	Odonata	Odonata	Lestoideidae	Diphlebia lestoides	Australia: Australian Capital Territory___ Gibraltar Creek	12/7/2011
Odonatan chu-related virus OKIAV137	Mivirus	S9 Fig	Jingchuvirales	Chuviridae	Mivirus	Hexapoda	Insecta	Odonatoptera	Odonata	Odonata	Argiolestidae	Austroargiolestes icteromelas	Australia: Australian Capital Territory___ Uriarra State Forest	12/6/2011
Orthopteran chu-related virus OKIAV116	Mivirus	S9 Fig	Jingchuvirales	Chuviridae	Mivirus	Hexapoda	Insecta	Orthopterida	Orthoptera	Polyneoptera	Tetrigidae	Tetrix subulata	Germany: North Rhine-Westphalia___ Rhein-Sieg-Kreis Donrath Agger	5/17/2011
Orthopteran chu-related virus OKIAV152	Mivirus	S9 Fig	Jingchuvirales	Chuviridae	Mivirus	Hexapoda	Insecta	Orthopterida	Orthoptera	Polyneoptera	Pyrgomorphidae	Phymateus viridipes	Germany: Lab culture with samples originating from South Africa	1/1/2013
Phasmatodean chu-related virus OKIAV118	Mivirus	S9 Fig	Jingchuvirales	Chuviridae	Mivirus	Hexapoda	Insecta	Exopterygota	Phasmatodea	Polyneoptera	Phasmatidae	Abrosoma johorensis	Germany: Lab culture with samples originating from West Malaysia	10/1/2012
Phasmatodean chu-related virus OKIAV1344	Mivirus	S9 Fig	Jingchuvirales	Chuviridae	Mivirus	Hexapoda	Insecta	Exopterygota	Phasmatodea	Polyneoptera	Aschiphasmatidae	Orthomeria sp.	Germany: lab culture	10/16/2012
Trichopteran chu-related virus OKIAV114	Mivirus	S9 Fig	Jingchuvirales	Chuviridae	Mivirus	Hexapoda	Insecta	Amphiesmenoptera	Trichoptera	Amphiesmenoptera	Limnephilidae	Dicosmoecus jozankeanus	Russia: Primorsky	7/20/2011
Archaeognathan orthomyxo-related virus OKIAV189	Orthomyxoviridae	S12 Fig	Articulavirales	Orthomyxoviridae	unclassified	Hexapoda	Insecta	NA	Archaeognatha	Archaeognatha	Machilidae	Pedetontus okajimae	Japan: Shizuoka Prefecture___ Shimoda - Touji	2/29/2012
Blattodean orthomyxo-related virus OKIAV181	Orthomyxoviridae	S12 Fig	Articulavirales	Orthomyxoviridae	unclassified	Hexapoda	Insecta	Dictyoptera	Blattodea	Polyneoptera	Cryptocercidae	Cryptocercus wrighti	USA: Oregon	2/1/2012
Coleopteran orthomyxo-related virus OKIAV158	Orthomyxoviridae	S12 Fig	Articulavirales	Orthomyxoviridae	unclassified	Hexapoda	Insecta	Endopterygota	Coleoptera	Coleoptera	Curculionidae	Sitophilus zeamais	USA: Tennessee___ Tipton County	6/1/2013
Coleopteran orthomyxo-related virus OKIAV168	Orthomyxoviridae	S12 Fig	Articulavirales	Orthomyxoviridae	unclassified	Hexapoda	Insecta	Endopterygota	Coleoptera	Coleoptera	Lymexyelidae	Melittomma sp.	Australia: Queensland___ Cape Tribulation	12/8/2012
Coleopteran orthomyxo-related virus OKIAV179	Orthomyxoviridae	S12 Fig	Articulavirales	Orthomyxoviridae	unclassified	Hexapoda	Insecta	Endopterygota	Coleoptera	Coleoptera	Dytiscidae	Cybister lateralimarginalis	Germany: Lower Saxony___ Luechow-Dannenberg - Hoehbeck - Pevestorf	8/27/2011
Coleopteran orthomyxo-related virus OKIAV184	Orthomyxoviridae	S12 Fig	Articulavirales	Orthomyxoviridae	unclassified	Hexapoda	Insecta	Endopterygota	Coleoptera	Coleoptera	Geotrupidae	Anaplotrupes stercorosus	Germany: North Rhine-Westphalia___ Bonn Kottenforst	3/28/2014
Coleopteran orthomyxo-related virus OKIAV185	Orthomyxoviridae	S12 Fig	Articulavirales	Orthomyxoviridae	unclassified	Hexapoda	Insecta	Endopterygota	Coleoptera	Coleoptera	Glaresidae	Glaresis sp.	South Africa: Western Cape___ Vrolijkheid Nature Reserve	12/9/2013
Coleopteran orthomyxo-related virus OKIAV186	Orthomyxoviridae	S12 Fig	Articulavirales	Orthomyxoviridae	unclassified	Hexapoda	Insecta	Endopterygota	Coleoptera	Coleoptera	Gyrinidae	Dineutes sp.	USA: New Jersey___ Sussex County - Stokes State Forest	5/5/2011
Coleopteran orthomyxo-related virus OKIAV196	Orthomyxoviridae	S12 Fig	Articulavirales	Orthomyxoviridae	unclassified	Hexapoda	Insecta	Endopterygota	Coleoptera	Coleoptera	Curculionidae	Ips typographus	Germany: Rhineland-Palatinate___ Cochem-Cell - Brohl	5/13/2012
Coleopteran orthomyxo-related virus OKIAV200	Orthomyxoviridae	S12 Fig	Articulavirales	Orthomyxoviridae	unclassified	Hexapoda	Insecta	Endopterygota	Coleoptera	Coleoptera	Curculionidae	Ips typographus	Germany: Rhineland-Palatinate___ Cochem-Cell - Brohl	5/13/2012
Coleopteran orthomyxo-related virus OKIAV201	Orthomyxoviridae	S12 Fig	Articulavirales	Orthomyxoviridae	unclassified	Hexapoda	Insecta	Endopterygota	Coleoptera	Coleoptera	Coccinellidae	Diomus ementitor	Australia: Queensland___ Mount Tamborine	10/31/2013
Coleopteran orthomyxo-related virus OKIAV202	Orthomyxoviridae	S12 Fig	Articulavirales	Orthomyxoviridae	unclassified	Hexapoda	Insecta	Endopterygota	Coleoptera	Coleoptera	Coccinellidae	Chilocorus renipustulatus	Germany: Thuringia___ Jena - Tautenburger Forest	3/23/2011
Dermapteran orthomyxo-related virus OKIAV161	Orthomyxoviridae	S12 Fig	Articulavirales	Orthomyxoviridae	unclassified	Hexapoda	Insecta	NA	Dermaptera	Polyneoptera	Labiduridae	Allostethus burri	Malaysia: Pahang___ Cameron Highland Tanah Rata	4/9/2012
Dermapteran orthomyxo-related virus OKIAV162	Orthomyxoviridae	S12 Fig	Articulavirales	Orthomyxoviridae	unclassified	Hexapoda	Insecta	NA	Dermaptera	Polyneoptera	Pygidicranidae	Anataelia canariensis	Spain: Tenerife Punta de Teno	1/4/2011
Dermapteran orthomyxo-related virus OKIAV170	Orthomyxoviridae	S12 Fig	Articulavirales	Orthomyxoviridae	unclassified	Hexapoda	Insecta	NA	Dermaptera	Polyneoptera	Forficulidae	Forficula auricularia	Germany: North Rhine-Westphalia___ Bonn Poppelsdorf Kreuzbergallee	6/7/2011
Dipteran orthomyxo-related virus OKIAV159	Orthomyxoviridae	S12 Fig	Articulavirales	Orthomyxoviridae	unclassified	Hexapoda	Insecta	Panorpida	Diptera	Diptera	Tachinidae	Ocytata pallipes	Germany: Hamburg___ Hamburg-Rotherbaum Sternschanzenpark	8/1/2011
Dipteran orthomyxo-related virus OKIAV163	Orthomyxoviridae	S12 Fig	Articulavirales	Orthomyxoviridae	unclassified	Hexapoda	Insecta	Panorpida	Diptera	Diptera	Stratiomyidae	Inopus rubriceps	Australia: Australian Capital Territory___ Canberra	11/1/2012
Dipteran orthomyxo-related virus OKIAV164	Orthomyxoviridae	S12 Fig	Articulavirales	Orthomyxoviridae	unclassified	Hexapoda	Insecta	Panorpida	Diptera	Diptera	Stratiomyidae	Exaireta spinigera	Australia: Australian Capital Territory___ Canberra O'Connor	1/14/2012
Dipteran orthomyxo-related virus OKIAV165	Orthomyxoviridae	S12 Fig	Articulavirales	Orthomyxoviridae	unclassified	Hexapoda	Insecta	Panorpida	Diptera	Diptera	Scenopinidae	Scenopinus velutinus	Costa Rica: Limon Province San Gerardo de Rivas Perez Zeledon Talamanca Nature Reserve near Chirripo National Park	4/11/2014
Dipteran orthomyxo-related virus OKIAV166	Orthomyxoviridae	S12 Fig	Articulavirales	Orthomyxoviridae	unclassified	Hexapoda	Insecta	Panorpida	Diptera	Diptera	Apioceridae	Apiocera maritima	Australia: New South Wales___ Mystery Bay Beach-South of Narooma	1/21/2014
Dipteran orthomyxo-related virus OKIAV192	Orthomyxoviridae	S12 Fig	Articulavirales	Orthomyxoviridae	unclassified	Hexapoda	Insecta	Panorpida	Diptera	Diptera	Nemestrinidae	Trichophthalma ricardoae	Australia: Australian Capital Territory___ Canberra	11/1/2012
Dipteran orthomyxo-related virus OKIAV193	Orthomyxoviridae	S12 Fig	Articulavirales	Orthomyxoviridae	unclassified	Hexapoda	Insecta	Panorpida	Diptera	Diptera	Trichoceridae	Trichocera saltator	Germany: Thuringia___ Jena	11/14/2011
Dipteran orthomyxo-related virus OKIAV194	Orthomyxoviridae	S12 Fig	Articulavirales	Orthomyxoviridae	unclassified	Hexapoda	Insecta	Panorpida	Diptera	Diptera	Hybotidae	Leptopeza sp.	USA: North Carolina___ Wake County - Raleigh - Schenck Forest	5/15/2013
Dipteran orthomyxo-related virus OKIAV195	Orthomyxoviridae	S12 Fig	Articulavirales	Orthomyxoviridae	unclassified	Hexapoda	Insecta	Panorpida	Diptera	Diptera	Oestridae	Cuterebra austeni	USA: New Mexico Grant County: Silver City Gomez Park	5/27/2013
Dipteran orthomyxo-related virus OKIAV199	Orthomyxoviridae	S12 Fig	Articulavirales	Orthomyxoviridae	unclassified	Hexapoda	Insecta	Panorpida	Diptera	Diptera	Ulidiidae	Diacrita costalis	USA: Arizona___ Pima County Tucson	6/6/2012
Hemipteran orthomyxo-related virus OKIAV182	Orthomyxoviridae	S12 Fig	Articulavirales	Orthomyxoviridae	unclassified	Hexapoda	Insecta	Paraneoptera	Hemiptera	Hemiptera	Delphacidae	Nilaparvata lugens	Germany: lab culture with samples from a private breeder. Ralf Nauen -Bayer CropScience Monheim Germany	10/1/2011
Hemipteran orthomyxo-related virus OKIAV183	Orthomyxoviridae	S12 Fig	Articulavirales	Orthomyxoviridae	unclassified	Hexapoda	Insecta	Paraneoptera	Hemiptera	Hemiptera	Peloridiidae	Xenophysella greensladeae	New Zealand: South Island Westland District___ Lake Matheson	9/20/2011
Hemipteran orthomyxo-related virus OKIAV187	Orthomyxoviridae	S12 Fig	Articulavirales	Orthomyxoviridae	unclassified	Hexapoda	Insecta	Paraneoptera	Hemiptera	Hemiptera	Psyllidae	Glycaspis brimblecombei	Australia: South Australia___ Adelaide River Torrens	2/20/2012
Hemipteran orthomyxo-related virus OKIAV188	Orthomyxoviridae	S12 Fig	Articulavirales	Orthomyxoviridae	unclassified	Hexapoda	Insecta	Paraneoptera	Hemiptera	Hemiptera	Triozidae	Acanthocasuarina muellerianae	Australia: South Australia___ Kangaroo Island Sedden Conservation Park	2/9/2012
Hemipteran orthomyxo-related virus OKIAV191	Orthomyxoviridae	S12 Fig	Articulavirales	Orthomyxoviridae	unclassified	Hexapoda	Insecta	Paraneoptera	Hemiptera	Hemiptera	Acanthosomatidae	Acanthosoma haemorrhoidale	Germany: North Rhine-Westphalia___ Rhein-Sieg-Kreis Donrath Agger	5/17/2011
Hemipteran orthomyxo-related virus OKIAV205	Orthomyxoviridae	S12 Fig	Articulavirales	Orthomyxoviridae	unclassified	Hexapoda	Insecta	Paraneoptera	Hemiptera	Hemiptera	Peloridiidae	Xenophysella greensladeae	New Zealand: South Island Westland District___ Lake Matheson	9/20/2011
Hemipteran orthomyxo-related virus OKIAV211	Thogotovirus	S12 Fig	Articulavirales	Orthomyxoviridae	Thogotovirus	Hexapoda	Insecta	Paraneoptera	Hemiptera	Hemiptera	Pleidae	Plea minutissima	Germany: Lower Saxony___ Luechow-Dannenberg - Hoehbeck - Pevestorf	8/1/2011
Hymenopteran orthomyxo-related virus OKIAV171	Orthomyxoviridae	S12 Fig	Articulavirales	Orthomyxoviridae	unclassified	Hexapoda	Insecta	Hymenopterida	Hymenoptera	Hymenoptera	Pelecinidae	Pelecinus polyturator	Honduras: Department Olancho Municipio Orica Batideros	8/10/2012
Hymenopteran orthomyxo-related virus OKIAV173	Orthomyxoviridae	S12 Fig	Articulavirales	Orthomyxoviridae	unclassified	Hexapoda	Insecta	Hymenopterida	Hymenoptera	Hymenoptera	Cephidae	Cephus spinipes	Germany: North Rhine-Westphalia___ Bonn Kottenforst	5/31/2012
Hymenopteran orthomyxo-related virus OKIAV174	Orthomyxoviridae	S12 Fig	Articulavirales	Orthomyxoviridae	unclassified	Hexapoda	Insecta	Hymenopterida	Hymenoptera	Hymenoptera	Siricidae	Tremex magus	Germany: Hessen___ Darmstadt	6/7/2013
Hymenopteran orthomyxo-related virus OKIAV175	Orthomyxoviridae	S12 Fig	Articulavirales	Orthomyxoviridae	unclassified	Hexapoda	Insecta	Hymenopterida	Hymenoptera	Hymenoptera	Crabronidae	Spilomena beata	Germany: Rhineland-Palatinate___ Albersweiler	2012
Hymenopteran orthomyxo-related virus OKIAV176	Orthomyxoviridae	S12 Fig	Articulavirales	Orthomyxoviridae	unclassified	Hexapoda	Insecta	Hymenopterida	Hymenoptera	Hymenoptera	Chrysididae	Stilbum cyanurum	Italy: Lombardy Varese Inarzo	7/17/2012
Hymenopteran orthomyxo-related virus OKIAV177	Orthomyxoviridae	S12 Fig	Articulavirales	Orthomyxoviridae	unclassified	Hexapoda	Insecta	Hymenopterida	Hymenoptera	Hymenoptera	Chrysididae	Chrysis fasciata	Germany: Rhineland-Palatinate___ Bellheim	5/20/2012
Lepidopteran orthomyxo-related virus OKIAV1731	Orthomyxoviridae	S12 Fig	Articulavirales	Orthomyxoviridae	unclassified	Hexapoda	Insecta	Panorpida	Lepidoptera		Erebidae	Amata phegea	Austria: Lower Austria___ Moedling Guntramsdorf Eichkogel	6/2/2011
Lepidopteran orthomyxo-related virus OKIAV178	Orthomyxoviridae	S12 Fig	Articulavirales	Orthomyxoviridae	unclassified	Hexapoda	Insecta	Panorpida	Lepidoptera	Amphiesmenoptera	Crambidae	Crambus sp.	Germany: Lower Saxony___ Luechow-Dannenberg - Hoehbeck - Pevestorf - Elbauenstation	8/11/2012
Mecopteran orthomyxo-related virus OKIAV197	Orthomyxoviridae	S12 Fig	Articulavirales	Orthomyxoviridae	unclassified	Hexapoda	Insecta	Panorpida	Mecoptera	Mecoptera	Nannochoristidae	Nannochorista dipteroides	Australia: Victoria___ Bogong High Plains	10/16/2013
Myriapodan orthomyxo-related virus OKIAV203	Orthomyxoviridae	S12 Fig	Articulavirales	Orthomyxoviridae	unclassified	Myriapoda	Chilopoda	NA	Geophilomorpha	Myriapoda	Geophilidae	Clinopodes flavidus	Austria: Vienna___ Donaustadt Lobau	5/2/2013
Neuropteran orthomyxo-related virus OKIAV190	Orthomyxoviridae	S12 Fig	Articulavirales	Orthomyxoviridae	unclassified	Hexapoda	Insecta	Neuropterida	Neuroptera	Neuropterida	Mantispidae	Eumantispa harmandi	Japan: Nagano Prefecture___ Ueda - Sugadaira Kogen - Sugadaira Montane Research Center	8/8/2012
Neuropteran orthomyxo-related virus OKIAV210	Orthomyxoviridae	S12 Fig	Articulavirales	Orthomyxoviridae	unclassified	Hexapoda	Insecta	Neuropterida	Neuroptera	Neuropterida	Chrysopidae	Peyerimhoffina gracilis	Austria: Lower Austria___ Krems-Land Duernstein	6/19/2012
Odonatan orthomyxo-related virus OKIAV208	Orthomyxoviridae	S12 Fig	Articulavirales	Orthomyxoviridae	unclassified	Hexapoda	Insecta	Odonatoptera	Odonata	Odonata	Coenagrionidae	Agriocnemis femina oryzae	Japan: Kochi Prefecture___ Shimanto	6/7/2012
Odonatan orthomyxo-related virus OKIAV209	Orthomyxoviridae	S12 Fig	Articulavirales	Orthomyxoviridae	unclassified	Hexapoda	Insecta	Odonatoptera	Odonata	Odonata	Aeshnidae	Boyeria irene	Italy: Sardinia	9/1/2011
Orthopteran orthomyxo-related virus OKIAV160	Orthomyxoviridae	S12 Fig	Articulavirales	Orthomyxoviridae	unclassified	Hexapoda	Insecta	Orthopterida	Orthoptera	Polyneoptera	Gryllacrididae	Nippancistroger testaceus	Japan: Ehime Prefecture___ Matsuyama - Kamijiro	6/6/2012
Orthopteran orthomyxo-related virus OKIAV207	Orthomyxoviridae	S12 Fig	Articulavirales	Orthomyxoviridae	unclassified	Hexapoda	Insecta	Orthopterida	Orthoptera	Polyneoptera	Pyrgomorphidae	Atractomorpha sp.	Germany: Lab culture with samples originating from Malaysia	1/1/2013
Phasmatodean orthomyxo-related virus OKIAV167	Orthomyxoviridae	S12 Fig	Articulavirales	Orthomyxoviridae	unclassified	Hexapoda	Insecta	Exopterygota	Phasmatodea	Polyneoptera	Pseudophasmatidae	Peruphasma schultei	Germany: North Rhine-Westphalia___ Duesseldorf Aquazoo Duesseldorf	9/15/2011
Phasmatodean orthomyxo-related virus OKIAV172	Orthomyxoviridae	S12 Fig	Articulavirales	Orthomyxoviridae	unclassified	Hexapoda	Insecta	Exopterygota	Phasmatodea	Polyneoptera	Phasmatidae	Spathomorpha lancettifer	Madagascar	4/24/2013
Phasmatodean orthomyxo-related virus OKIAV198	Orthomyxoviridae	S12 Fig	Articulavirales	Orthomyxoviridae	unclassified	Hexapoda	Insecta	Exopterygota	Phasmatodea	Polyneoptera	Phasmatidae	Megacrania phelaus	Germany: Lab culture with samples originating from Germany___ private breeder	4/24/2013
Raphidiopteran orthomyxo-related virus OKIAV180	Orthomyxoviridae	S12 Fig	Articulavirales	Orthomyxoviridae	unclassified	Hexapoda	Insecta	Endopterygota	Raphidioptera	Neuropterida	Raphidiidae	Puncha ratzeburgi	Austria: Lower Austria___ Moedling Guntramsdorf Eichkogel	5/20/2012
Siphonapteran orthomyxo-related virus OKIAV157	Orthomyxoviridae	S12 Fig	Articulavirales	Orthomyxoviridae	unclassified	Hexapoda	Insecta	Endopterygota	Siphonaptera	Siphonaptera	Ceratophyllidae	Ceratophyllus gallinae	Germany: Hamburg___ Altona Sternschanzenpark	8/9/2011
Zygentoman orthomyxo-related virus OKIAV204	Orthomyxoviridae	S12 Fig	Articulavirales	Orthomyxoviridae	unclassified	Hexapoda	Insecta	NA	Zygentoma	Zygentoma	Ateluridae	Atelura formicaria	Austria: Vienna	2011
Coleopteran hanta-related virus OKIAV221	Hantaviridae	S16 Fig	Bunyavirales	Hantaviridae	unclassified	Hexapoda	Insecta	Endopterygota	Coleoptera	Coleoptera	Curculionidae	Diaprepes abbreviatus	USA: Lab culture with samples originating from unknown location in Florida	12/1/2013
Dipluran hanta-related virus OKIAV217	Hantaviridae	S16 Fig	Bunyavirales	Hantaviridae	unclassified	Hexapoda	Entognatha	NA	Diplura	Diplura	Campodeidae	Remycampa launeyi	Spain: Canary Islands___ Tenerife	6/14/2012
Dipluran hanta-related virus OKIAV218	Hantaviridae	S16 Fig	Bunyavirales	Hantaviridae	unclassified	Hexapoda	Entognatha	NA	Diplura	Diplura	Campodeidae	Remycampa launeyi	Spain: Canary Islands___ Tenerife	6/14/2012
Myriapodan hanta-related virus OKIAV214	Hantaviridae	S16 Fig	Bunyavirales	Hantaviridae	unclassified	Myriapoda	Chilopoda	NA	Geophilomorpha	Myriapoda	Himantariidae	Himantarium gabrielis	Italy: Tuscany Siena___ Co. Montalbuccio near castle	10/23/2012
Neuropteran peribunya-related virus OKIAV213	Peribunyaviridae	S16 Fig	Bunyavirales	Peribunyaviridae	unclassified	Hexapoda	Insecta	Neuropterida	Neuroptera	Neuropterida	Chrysopidae	Peyerimhoffina gracilis	Austria: Lower Austria___ Krems-Land Duernstein	6/19/2012
Odonatan hanta-related virus OKIAV206	Hantaviridae	S16 Fig	Bunyavirales	Hantaviridae	unclassified	Hexapoda	Insecta	Odonatoptera	Odonata	Odonata	Calopterygidae	Mnais pruinosa	Japan: Nagano Prefecture___ Chiisagata Aoki	5/16/2012
Plecopteran hanta-related virus OKIAV215	Hantaviridae	S16 Fig	Bunyavirales	Hantaviridae	unclassified	Hexapoda	Insecta	Exopterygota	Plecoptera	Polyneoptera	Perlidae	Perla marginata	Germany: Baden-Wuerttemberg___ Black Forest - Wutachschlucht	5/16/2011
Psocodean peribunya-related virus OKIAV212	Peribunyaviridae	S16 Fig	Bunyavirales	Peribunyaviridae	unclassified	Hexapoda	Insecta	Psocodea	Psocoptera	Psocodea	Amphipsocidae	Amphipsocus japonicus	Japan: Hyogo Prefecture___ Kobe	6/25/2012
Blattodean phasma-related virus OKIAV238	Orthophasmavirus	S21 Fig	Bunyavirales	Phasmaviridae	Orthophasmavirus	Hexapoda	Insecta	Dictyoptera	Blattodea	Polyneoptera	Ectobiidae	Ischnoptera deropeltiformis	Germany: lab culture origin unclear	2/1/2013
Blattodean phasma-related virus OKIAV239	Orthophasmavirus	S21 Fig	Bunyavirales	Phasmaviridae	Orthophasmavirus	Hexapoda	Insecta	Dictyoptera	Blattodea	Polyneoptera	Ectobiidae	Supella longipalpa	Japan: Lab culture with samples originating from Thailand___ Department of Medical Entomology Faculty of Tropical Medicine Mahidol University Ratchathewi Bangkok	12/28/2011
Coleopteran phasma-related virus OKIAV235	Orthophasmavirus	S21 Fig	Bunyavirales	Phasmaviridae	Orthophasmavirus	Hexapoda	Insecta	Endopterygota	Coleoptera	Coleoptera	Coccinellidae	Harmonia axyridis	Germany: Thuringia___ Jena - Jena Forest	8/25/2011
Coleopteran phasma-related virus OKIAV236	Orthophasmavirus	S21 Fig	Bunyavirales	Phasmaviridae	Orthophasmavirus	Hexapoda	Insecta	Endopterygota	Coleoptera	Coleoptera	Rhipiceridae	Sandalus niger	USA: Tennessee___ Tipton County - Meeman Biological Field Station	10/1/2013
Coleopteran phasma-related virus OKIAV241	Orthophasmavirus	S21 Fig	Bunyavirales	Phasmaviridae	Orthophasmavirus	Hexapoda	Insecta	Endopterygota	Coleoptera	Coleoptera	Silvanidae	Uleiota planata	Germany: Brandenburg___ Rheinsberg Lake - Region Northern Zootzensee	10/15/2011
Coleopteran phasma-related virus OKIAV243	Orthophasmavirus	S21 Fig	Bunyavirales	Phasmaviridae	Orthophasmavirus	Hexapoda	Insecta	Endopterygota	Coleoptera	Coleoptera	Drilidae	Drilus concolor	Germany: Thuringia___ Jena - Alt-Winzerla	5/14/2011
Collembolan phasma-related virus OKIAV223	Orthophasmavirus	S21 Fig	Bunyavirales	Phasmaviridae	Orthophasmavirus	Hexapoda	Collembola	NA	Poduromorpha	Ellipura	Onychiuridae	Tetrodontophora bielanensis	Germany: Saxony___ Goerlitz - Ostritz Neissetal	11/11/2011
Dermapteran phasma-related virus OKIAV237	Orthophasmavirus	S21 Fig	Bunyavirales	Phasmaviridae	Orthophasmavirus	Hexapoda	Insecta	NA	Dermaptera	Polyneoptera	Forficulidae	Apterygida media	Germany: Lower Saxony___ Hoehbeck	8/11/2012
Dermapteran phasma-related virus OKIAV240	Orthophasmavirus	S21 Fig	Bunyavirales	Phasmaviridae	Orthophasmavirus	Hexapoda	Insecta	NA	Dermaptera	Polyneoptera	Diplatyidae	Diplatys flavicollis	Japan: Okinawa Prefecture___ Ishigaki Island - Miyara	7/13/2012
Dipteran phasma-related virus OKIAV1754	Orthophasmavirus	S21 Fig	Bunyavirales	Phasmaviridae	Orthophasmavirus	Hexapoda	Insecta	Panorpida	Diptera	Diptera	Mydidae	Miltinus viduatus	Australia: New South Wales___ Palerang Nerriga	1/1/2013
Dipteran phasma-related virus OKIAV224	Orthophasmavirus	S21 Fig	Bunyavirales	Phasmaviridae	Orthophasmavirus	Hexapoda	Insecta	Panorpida	Diptera	Diptera	Syrphidae	Eristalis pertinax	Germany: Rhineland-Palatinate___ Nature Reserve Ahrschleife bei Ahrweiler	4/25/2013
Dipteran phasma-related virus OKIAV225	Orthophasmavirus	S21 Fig	Bunyavirales	Phasmaviridae	Orthophasmavirus	Hexapoda	Insecta	Panorpida	Diptera	Diptera	Syrphidae	Ferdinandea cuprea	Germany: North Rhine-Westphalia___ Bonn Roettgen Kottenforst	6/6/2013
Dipteran phasma-related virus OKIAV226	Orthophasmavirus	S21 Fig	Bunyavirales	Phasmaviridae	Orthophasmavirus	Hexapoda	Insecta	Panorpida	Diptera	Diptera	Stratiomyidae	Boreoides subulatus	Australia: Australian Capital Territory___ Canberra	2013
Hemipteran phasma-related virus OKIAV245	Wuhivirus	S21 Fig	Bunyavirales	Phasmaviridae	Wuhivirus	Hexapoda	Insecta	Paraneoptera	Hemiptera	Hemiptera	Psyllidae	Glycaspis brimblecombei	Australia: South Australia___ Adelaide River Torrens	2/20/2012
Hemipteran phasma-related virus OKIAV247	Feravirus	S21 Fig	Bunyavirales	Phasmaviridae	Feravirus	Hexapoda	Insecta	Paraneoptera	Hemiptera	Hemiptera	Acanthosomatidae	Acanthosoma haemorrhoidale	Germany: North Rhine-Westphalia___ Rhein-Sieg-Kreis Donrath Agger	5/17/2011
Hymenopteran phasma-related virus OKIAV227	Orthophasmavirus	S21 Fig	Bunyavirales	Phasmaviridae	Orthophasmavirus	Hexapoda	Insecta	Hymenopterida	Hymenoptera	Hymenoptera	Chrysididae	Chrysis fasciata	Germany: Rhineland-Palatinate___ Bellheim	5/20/2012
Hymenopteran phasma-related virus OKIAV228	Orthophasmavirus	S21 Fig	Bunyavirales	Phasmaviridae	Orthophasmavirus	Hexapoda	Insecta	Hymenopterida	Hymenoptera	Hymenoptera	Chrysididae	Philoctetes bogdanovii	Italy: Valle d'Aosta___ Pondel	6/17/2012
Hymenopteran phasma-related virus OKIAV229	Orthophasmavirus	S21 Fig	Bunyavirales	Phasmaviridae	Orthophasmavirus	Hexapoda	Insecta	Hymenopterida	Hymenoptera	Hymenoptera	Vespidae	Celonites abbreviatus	Italy: Valle de Cogne___ Lillaz	7/16/2011
Hymenopteran phasma-related virus OKIAV230	Orthophasmavirus	S21 Fig	Bunyavirales	Phasmaviridae	Orthophasmavirus	Hexapoda	Insecta	Hymenopterida	Hymenoptera	Hymenoptera	Vespidae	Quartinia thebaica	Israel: Wadi Ze'elim	5/25/2012
Hymenopteran phasma-related virus OKIAV231	Orthophasmavirus	S21 Fig	Bunyavirales	Phasmaviridae	Orthophasmavirus	Hexapoda	Insecta	Hymenopterida	Hymenoptera	Hymenoptera	Halictidae	Sphecodes albilabris	Germany: Rhineland-Palatinate___ Hochstadt -Pfalz	4/2/2011
Hymenopteran phasma-related virus OKIAV232	Orthophasmavirus	S21 Fig	Bunyavirales	Phasmaviridae	Orthophasmavirus	Hexapoda	Insecta	Hymenopterida	Hymenoptera	Hymenoptera	Megachilidae	Osmia cornuta	Germany: Rhineland-Palatinate___ Albersweiler	4/1/2011
Hymenopteran phasma-related virus OKIAV233	Orthophasmavirus	S21 Fig	Bunyavirales	Phasmaviridae	Orthophasmavirus	Hexapoda	Insecta	Hymenopterida	Hymenoptera	Hymenoptera	Apidae	Bombus rupestris	France: Alpes-Maritimes Millefonts	7/12/2011
Hymenopteran phasma-related virus OKIAV234	Orthophasmavirus	S21 Fig	Bunyavirales	Phasmaviridae	Orthophasmavirus	Hexapoda	Insecta	Hymenopterida	Hymenoptera	Hymenoptera	Megachilidae	Coelioxys conoidea	Germany: Rhineland-Palatinate___ Birkenheide	7/5/2011
Hymenopteran phasma-related virus OKIAV244	Phasmaviridae	S21 Fig	Bunyavirales	Phasmaviridae	unclassified	Hexapoda	Insecta	Hymenopterida	Hymenoptera	Hymenoptera	Torymidae	Podagrion pachymerum	Slovakia: Rudno nad Hronom	1/1/2012
Hymenopteran phasma-related virus OKIAV249	Phasmaviridae	S21 Fig	Bunyavirales	Phasmaviridae	unclassified	Hexapoda	Insecta	Hymenopterida	Hymenoptera	Hymenoptera	Chrysididae	Chrysis succinta (succintula)	Italy: Valle d'Aosta___ Ozein	6/21/2012
Hymenopteran phasma-related virus OKIAV250	Phasmaviridae	S21 Fig	Bunyavirales	Phasmaviridae	unclassified	Hexapoda	Insecta	Hymenopterida	Hymenoptera	Hymenoptera	Chrysididae	Chrysis gracillima	Germany: Rhineland-Palatinate___ Godramstein Germany: Rhineland-Palatinate___ Buechlberg	7/1/2012
Hymenopteran phasma-related virus OKIAV251	Phasmaviridae	S21 Fig	Bunyavirales	Phasmaviridae	unclassified	Hexapoda	Insecta	Hymenopterida	Hymenoptera	Hymenoptera	Chrysididae	Chrysura austriaca	Germany: Rhineland-Palatinate___ Battenberg	7/3/2010
Hymenopteran phasma-related virus OKIAV252	Phasmaviridae	S21 Fig	Bunyavirales	Phasmaviridae	unclassified	Hexapoda	Insecta	Hymenopterida	Hymenoptera	Hymenoptera	Chrysididae	Chrysura cuprea	Italy: Valle d'Aosta___ Pondel	6/19/2012
Lepidopteran phasma-related virus OKIAV246	Wuhivirus	S21 Fig	Bunyavirales	Phasmaviridae	Wuhivirus	Hexapoda	Insecta	Panorpida	Lepidoptera	Amphiesmenoptera	Hesperiidae	Urbanus proteus	USA: Florida___ Gainesville	11/2/2012
Neuropteran phasma-related virus OKIAV248	Feravirus	S21 Fig	Bunyavirales	Phasmaviridae	Feravirus	Hexapoda	Insecta	Neuropterida	Neuroptera	Neuropterida	Chrysopidae	Peyerimhoffina gracilis	Austria: Lower Austria___ Krems-Land Duernstein	6/19/2012
Odonatan phasma-related virus OKIAV254	Orthophasmavirus	S21 Fig	Bunyavirales	Phasmaviridae	Orthophasmavirus	Hexapoda	Insecta	Odonatoptera	Odonata	Odonata	Coenagrionidae	Enallagma aspersum	USA: Tennessee___ Campbell County - Caryville	6/22/2011
Zorapteran phasma-related virus OKIAV242	Orthophasmavirus	S21 Fig	Bunyavirales	Phasmaviridae	Orthophasmavirus	Hexapoda	Insecta	NA	Zoraptera	Polyneoptera	Zorotypidae	Zorotypus caudelli	Malaysia: Selangor___ Gombak	4/9/2011
Archaeognathan phenui-related virus OKIAV269	Phenuiviridae	S25 Fig	Bunyavirales	Phenuiviridae	unclassified	Hexapoda	Insecta	NA	Archaeognatha	Archaeognatha	Machilidae	Trigoniophthalmus alternatus	USA: California___ Mendocino County Angelo Coast Range Reserve	8/4/2011
Blattodean phenui-related virus OKIAV261	Phenuiviridae	S25 Fig	Bunyavirales	Phenuiviridae	unclassified	Hexapoda	Insecta	Dictyoptera	Blattodea	Polyneoptera	Cryptocercidae	Cryptocercus wrighti	USA: Oregon	2/1/2012
Blattodean phenui-related virus OKIAV266	Phenuiviridae	S25 Fig	Bunyavirales	Phenuiviridae	unclassified	Hexapoda	Insecta	Dictyoptera	Blattodea	Polyneoptera	Ectobiidae	Ectobius sylvestris	Germany: North Rhine-Westphalia___ Bonn-Schweinheim Kottenforst	6/14/2013
Blattodean phenui-related virus OKIAV267	Phenuiviridae	S25 Fig	Bunyavirales	Phenuiviridae	unclassified	Hexapoda	Insecta	Dictyoptera	Blattodea	Polyneoptera	Ectobiidae	Balta vilis	Germany: Lab culture with samples originating from Germany___ Helbigsdorf - commercial labstock	3/20/2013
Blattodean phenui-related virus OKIAV268	Phenuiviridae	S25 Fig	Bunyavirales	Phenuiviridae	unclassified	Hexapoda	Insecta	Dictyoptera	Blattodea	Polyneoptera	Blattidae	Deropeltis erythrocephala	Germany: Lab culture with samples originating from Germany___ private breeder	3/13/2011
Blattodean phenui-related virus OKIAV294	Goukovirus	S25 Fig	Bunyavirales	Phenuiviridae	unclassified	Hexapoda	Insecta	Dictyoptera	Blattodea	Polyneoptera	Tryonicidae	Tryonicus parvus	Australia: Queensland___ Tullawallal Lamington National Park	3/14/2013
Coleopteran phenui-related virus OKIAV264	Phenuiviridae	S25 Fig	Bunyavirales	Phenuiviridae	unclassified	Hexapoda	Insecta	Endopterygota	Coleoptera	Coleoptera	Haliplidae	Haliplus fluviatilis	Germany: Mecklenburg-Hither Pomerania___ Mecklenburg Lake District Fuerstenhagen	5/7/2011
Coleopteran phenui-related virus OKIAV287	Phenuiviridae	S25 Fig	Bunyavirales	Phenuiviridae	unclassified	Hexapoda	Insecta	Endopterygota	Coleoptera	Coleoptera	Curculionidae	Sitophilus zeamais	USA: Tennessee___ Tipton County	6/1/2013
Coleopteran phenui-related virus OKIAV293	Goukovirus	S25 Fig	Bunyavirales	Phenuiviridae	Goukovirus	Hexapoda	Insecta	Endopterygota	Coleoptera	Coleoptera	Curculionidae	Larinus minutus	USA: Arkansas___ Fayetteville University of Arkansas Crop Soil and Environmental Science Farm Arkansas 72701	11/1/2013
Coleopteran phenui-related virus OKIAV308	Phenuiviridae	S25 Fig	Bunyavirales	Phenuiviridae	unclassified	Hexapoda	Insecta	Endopterygota	Coleoptera	Coleoptera	Coccinellidae	Stethorus sp.	Australia: Queensland___ Mount Tamborine	10/31/2013
Crustacean phenui-related virus OKIAV307	Phenuiviridae	S25 Fig	Bunyavirales	Phenuiviridae	unclassified	Crustacea	Maxillopoda	Thoracica	Sessilia	Crustacea	Archaeobalanidae	Semibalanus balanoides	Norway: Hordaland___ Store Lungegardsvannet - intertidal zone at the harbour	1/20/2013
Dipteran phenui-related virus OKIAV273	Phenuiviridae	S25 Fig	Bunyavirales	Phenuiviridae	unclassified	Hexapoda	Insecta	Panorpida	Diptera	Diptera	Chaoboridae	Chaoborus flavidulus	Singapore: Upper Seletar Reservoir Park	7/1/2013
Dipteran phenui-related virus OKIAV274	Phenuiviridae	S25 Fig	Bunyavirales	Phenuiviridae	unclassified	Hexapoda	Insecta	Panorpida	Diptera	Diptera	Bibionidae	Bibio marci	Germany: North Rhine-Westphalia___ Bonn ZFMK	4/5/2011
Dipteran phenui-related virus OKIAV281	Phenuiviridae	S25 Fig	Bunyavirales	Phenuiviridae	unclassified	Hexapoda	Insecta	Panorpida	Diptera	Diptera	Trichoceridae	Trichocera saltator	Germany: Thuringia___ Jena	11/14/2011
Hemipteran phenui-related virus OKIAV272	Phenuiviridae	S25 Fig	Bunyavirales	Phenuiviridae	unclassified	Hexapoda	Insecta	Paraneoptera	Hemiptera	Hemiptera	Cicadidae	Okanagana villosa	USA: California___ Tuolumne County Stanislaus National Forest Sonora Pass	8/12/2011
Hemipteran phenui-related virus OKIAV285	Phenuiviridae	S25 Fig	Bunyavirales	Phenuiviridae	unclassified	Hexapoda	Insecta	Paraneoptera	Hemiptera	Hemiptera	Cicadellidae	Graphocephala fennahi	Germany: Hamburg___ Hamburg-Harburg	8/10/2011
Hymenopteran phenui-related virus OKIAV255	Phenuiviridae	S25 Fig	Bunyavirales	Phenuiviridae	unclassified	Hexapoda	Insecta	Hymenopterida	Hymenoptera	Hymenoptera	Agaonidae	Elisabethiella stueckenbergi	South Africa: Western Cape___ Westlake	3/13/2013
Hymenopteran phenui-related virus OKIAV275	Phenuiviridae	S25 Fig	Bunyavirales	Phenuiviridae	unclassified	Hexapoda	Insecta	Hymenopterida	Hymenoptera	Hymenoptera	Cynipidae	Synergus umbraculus	Germany: North Rhine-Westphalia___ Bonn	2012
Hymenopteran phenui-related virus OKIAV282	Phenuiviridae	S25 Fig	Bunyavirales	Phenuiviridae	unclassified	Hexapoda	Insecta	Hymenopterida	Hymenoptera	Hymenoptera	Vespidae	Symmorphus murarius	Germany: Rhineland-Palatinate___ Fischbach near Dahn	6/22/2012
Hymenopteran phenui-related virus OKIAV296	Phenuiviridae	S25 Fig	Bunyavirales	Phenuiviridae	unclassified	Hexapoda	Insecta	Hymenopterida	Hymenoptera	Hymenoptera	Cephidae	Cephus spinipes	Germany: North Rhine-Westphalia___ Bonn Kottenforst	5/31/2012
Hymenopteran phenui-related virus OKIAV297	Goukovirus	S25 Fig	Bunyavirales	Phenuiviridae	unclassified	Hexapoda	Insecta	Hymenopterida	Hymenoptera	Hymenoptera	Chrysididae	Chrysis ehrenbergi	Israel: Negev Revivim	6/3/2012
Hymenopteran phenui-related virus OKIAV298	Goukovirus	S25 Fig	Bunyavirales	Phenuiviridae	Goukovirus	Hexapoda	Insecta	Hymenopterida	Hymenoptera	Hymenoptera	Braconidae	Macrocentrus marginator	Sweden: Uppland Hultmanstorp	8/25/2012
Hymenopteran phenui-related virus OKIAV299	Goukovirus	S25 Fig	Bunyavirales	Phenuiviridae	Goukovirus	Hexapoda	Insecta	Hymenopterida	Hymenoptera	Hymenoptera	Braconidae	Macrocentrus marginator	Sweden: Uppland Hultmanstorp	8/25/2012
Hymenopteran phenui-related virus OKIAV302	Goukovirus	S25 Fig	Bunyavirales	Phenuiviridae	Goukovirus	Hexapoda	Insecta	Hymenopterida	Hymenoptera	Hymenoptera	Ceraphronidae	Ceraphron sp.	Germany: North Rhine-Westphalia___ Bonn Zoological Research Museum A. Koenig - ZFMK	6/1/2013
Hymenopteran phenui-related virus OKIAV305	Goukovirus	S25 Fig	Bunyavirales	Phenuiviridae	Goukovirus	Hexapoda	Insecta	Hymenopterida	Hymenoptera	Hymenoptera	Pteromalidae	Spalangia cameroni	Lab culture of unknown geographical origin	8/10/2012
Hymenopteran phenui-related virus OKIAV306	Phenuiviridae	S25 Fig	Bunyavirales	Phenuiviridae	unclassified	Hexapoda	Insecta	Hymenopterida	Hymenoptera	Hymenoptera	Bradynobaenidae	Chyphotes sp.	USA: Arizona___ Willcox	8/11/2011
Lepidopteran phenui-related virus OKIAV262	Phenuiviridae	S25 Fig	Bunyavirales	Phenuiviridae	unclassified	Hexapoda	Insecta	Panorpida	Lepidoptera	Amphiesmenoptera	Hepialidae	Triodia sylvina	Germany: Lower Saxony___ Hoehbeck - Pevestorf - Station	8/27/2011
Lepidopteran phenui-related virus OKIAV270	Phenuiviridae	S25 Fig	Bunyavirales	Phenuiviridae	unclassified	Hexapoda	Insecta	Panorpida	Lepidoptera	Amphiesmenoptera	Crambidae	Crambus sp.	Germany: Lower Saxony___ Luechow-Dannenberg - Hoehbeck - Pevestorf - Elbauenstation	8/11/2012
Lepidopteran phenui-related virus OKIAV271	Phenuiviridae	S25 Fig	Bunyavirales	Phenuiviridae	unclassified	Hexapoda	Insecta	Panorpida	Lepidoptera	Amphiesmenoptera	Nymphalidae	Pararge aegeria	Germany: North Rhine-Westphalia___ Rheinland Nature Park Kottenforst	5/10/2011
Mantodean phenui-related virus OKIAV283	Phenuiviridae	S25 Fig	Bunyavirales	Phenuiviridae	unclassified	Hexapoda	Insecta	Dictyoptera	Mantodea	Polyneoptera	Mantidae	Mantis religiosa	Germany: Rhineland-Palatinate___ Suedliche Weinstrasse Albersweiler	8/20/2011
Megalopteran phenui-related virus OKIAV286	Phenuiviridae	S25 Fig	Bunyavirales	Phenuiviridae	unclassified	Hexapoda	Insecta	Endopterygota	Megaloptera	Neuropterida	Corydalidae	Chauliodes sp.	USA: Missouri___ Clinton County - Wallace State Park	6/22/2011
Neuropteran phenui-related virus OKIAV300	Goukovirus	S25 Fig	Bunyavirales	Phenuiviridae	Goukovirus	Hexapoda	Insecta	Neuropterida	Neuroptera	Neuropterida	Chrysopidae	Peyerimhoffina gracilis	Austria: Lower Austria___ Krems-Land Duernstein	6/19/2012
Neuropteran phenui-related virus OKIAV304	Goukovirus	S25 Fig	Bunyavirales	Phenuiviridae	Goukovirus	Hexapoda	Insecta	Neuropterida	Neuroptera	Neuropterida	Hemerobiidae	Hemerobius handschini	Austria: Lower Austria___ Moedling Guntramsdorf Eichkogel	5/18/2013
Neuropteran phenui-related virus OKIAV309	Hudovirus	S25 Fig	Bunyavirales	Phenuiviridae	Hudovirus	Hexapoda	Insecta	Neuropterida	Neuroptera	Neuropterida	Chrysopidae	Pseudomallada flavifrons flavifrons	Austria: Lower Austria___ Krems-Land Duernstein	6/19/2012
Odonatan phenui-related virus OKIAV258	Phenuiviridae	S25 Fig	Bunyavirales	Phenuiviridae	unclassified	Hexapoda	Insecta	Odonatoptera	Odonata	Odonata	Coenagrionidae	Coenagrion puella	Germany: North Rhine-Westphalia___ Rheinland Nature Park	5/10/2011
Odonatan phenui-related virus OKIAV265	Phenuiviridae	S25 Fig	Bunyavirales	Phenuiviridae	unclassified	Hexapoda	Insecta	Odonatoptera	Odonata	Odonata	Gomphidae	Paragomphus genei	Israel	5/24/2011
Odonatan phenui-related virus OKIAV277	Phenuiviridae	S25 Fig	Bunyavirales	Phenuiviridae	unclassified	Hexapoda	Insecta	Odonatoptera	Odonata	Odonata	Petaluridae	Tanypteryx pryeri	Japan: Ibaraki Prefecture___ Hitachi-Omiya	5/29/2012
Odonatan phenui-related virus OKIAV278	Phenuiviridae	S25 Fig	Bunyavirales	Phenuiviridae	unclassified	Hexapoda	Insecta	Odonatoptera	Odonata	Odonata	Gomphidae	Sieboldius albardae	Japan: Kyoto	7/23/2012
Odonatan phenui-related virus OKIAV279	Phenuiviridae	S25 Fig	Bunyavirales	Phenuiviridae	unclassified	Hexapoda	Insecta	Odonatoptera	Odonata	Odonata	Gomphidae	Nihonogomphus viridis	Japan: Kochi Prefecture___ Shimanto	5/23/2012
Plecopteran phenui-related virus OKIAV280	Phenuiviridae	S25 Fig	Bunyavirales	Phenuiviridae	unclassified	Hexapoda	Insecta	Exopterygota	Plecoptera	Polyneoptera	Perlidae	Perla marginata	Germany: Baden-Wuerttemberg___ Black Forest - Wutachschlucht	5/16/2011
Psocodean phenui-related virus OKIAV301	Goukovirus	S25 Fig	Bunyavirales	Phenuiviridae	Goukovirus	Hexapoda	Insecta	Psocodea	Psocoptera	Psocodea	Peripsocidae	Peripsocus phaeopterus	Japan: Hokkaido___ Sapporo	6/28/2012
Trichopteran phenui-related virus OKIAV263	Phenuiviridae	S25 Fig	Bunyavirales	Phenuiviridae	unclassified	Hexapoda	Insecta	Amphiesmenoptera	Trichoptera	Amphiesmenoptera	Rhyacophilidae	Himalopsyche phryganea	USA: Oregon___ Benton County - Parker Creek Falls	6/23/2013
Blattodean nairo-related virus OKIAV321	Nairoviridae	S30 Fig	Bunyavirales	Nairoviridae	unclassified	Hexapoda	Insecta	Dictyoptera	Blattodea	Polyneoptera	Ectobiidae	Paratemnopteryx couloniana	Germany: Lab culture with samples originating from Germany___ private breeder	3/13/2011
Dipteran mypo-related virus OKIAV322	Mypoviridae	S30 Fig	Bunyavirales	Mypoviridae	unclassified	Hexapoda	Insecta	Panorpida	Diptera	Diptera	Dolichopodidae	Heteropsilopus ingenuus	Australia: Australian Capital Territory___ Canberra Acton Australian National Botanic Gardens	1/18/2012
Myriapodan Negavirus OKIAV319	unclassified ssRNA negative-strand viruses	S30 Fig	unclassified	unclassified	unclassified	Myriapoda	Symphyla	NA	NA	Myriapoda	Scolopendrellidae	Symphylella sp.	Japan: Nagano Prefecture___ Ueda-city - Shinko-ji	7/1/2012
Myriapodan Negavirus OKIAV320	unclassified ssRNA negative-strand viruses	S30 Fig	unclassified	unclassified	unclassified	Myriapoda	Symphyla	NA	NA	Myriapoda	Scolopendrellidae	Symphylella sp.	Japan: Nagano Prefecture___ Ueda-city - Shinko-ji	7/1/2012
