# Supplementary material for: Re-assessing the diversity of negative strand RNA viruses in insects
Source: PLoS Pathog. 2019 Dec 12;15(12):e1008224. doi: 10.1371/journal.ppat.1008224 (PMC6932829; doi:10.1371/journal.ppat.1008224)
Supplement: S2 Table — (XLSX) [file ppat.1008224.s003.xlsx]

## Sheet: full-genomes-map-stats
Virus name	Total number of reads	Number of reads mapped	% of reads mapped
Hymenopteran almendra-related virus OKIAV1 segment NA	19473772	4229	0.0217
Hymenopteran rhabdo-related virus OKIAV8 segment NA	21466468	69766	0.325
Lepidopteran rhabdo-related virus OKIAV12 segment NA	19953700	7099	0.0356
Blattodean rhabdo-related virus OKIAV14 segment NA	21695908	7219	0.0333
Mantodean rhabdo-related virus OKIAV15 segment NA	16564411	9668	0.0584
Dipteran rhabdo-related virus OKIAV19 segment NA	38732882	17554	0.0453
Coleopteran rhabdo-related virus OKIAV20 segment NA	50968121	46473	0.0912
Hymenopteran rhabdo-related virus OKIAV22 segment NA	22113490	55177	0.2495
Hymenopteran rhabdo-related virus OKIAV23 segment NA	14527002	9823	0.0676
Hymenopteran rhabdo-related virus OKIAV24 segment NA	14715518	15903	0.1081
Coleopteran rhabdo-related virus OKIAV28 segment NA	21130680	20208	0.0956
Lepidopteran rhabdo-related virus OKIAV34 segment NA	21879113	15023	0.0687
Hymenopteran rhabdo-related virus OKIAV38 segment NA	26293950	10983	0.0418
Hymenopteran rhabdo-related virus OKIAV46 segment NA	16344486	2348	0.0144
Odonatan anphe-related virus OKIAV57 segment NA	19312668	6554	0.0339
Odonatan anphe-related virus OKIAV59 segment NA	21159020	4013	0.019
Hymenopteran anphe-related virus OKIAV71 segment NA	18516658	11013	0.0595
Hymenopteran orino-related virus OKIAV85 segment NA	22040446	15243	0.0692
Hymenopteran orino-related virus OKIAV87 segment NA	17630247	9137	0.0518
Odonatan anphe-related virus OKIAV90 segment NA	17749949	19863	0.1119
Mantodean anphe-related virus OKIAV92 segment NA	27783925	4010	0.0144
Hemipteran arli-related virus OKIAV94 segment NA	19436766	5945	0.0306
Hymenopteran arli-related virus OKIAV98 segment NA	20462523	17320	0.0846
Hymenopteran arli-related virus OKIAV99 segment NA	21149067	9150	0.0433
Strepsipteran arli-related virus OKIAV104 segment NA	21939006	11346	0.0517
Hymenopteran rhabdo-related virus OKIAV109 segment NA	21585225	18837	0.0873
Collembolan qin-related virus OKIAV112 segment L	24543499	3566	0.0145
Collembolan qin-related virus OKIAV112 segment N	24543499	103	0.0004
Collembolan qin-related virus OKIAV112 segment G	24543499	129	0.0005
Megalopteran chu-related virus OKIAV119 segment NA	4668284	3980	0.0853
Hymenopteran chu-related virus OKIAV123 segment NA	23744192	8017	0.0338
Hymenopteran chu-related virus OKIAV124 segment NA	16339414	6672	0.0408
Hymenopteran chu-related virus OKIAV126 segment NA	23948314	6373	0.0266
Odonatan chu-related virus OKIAV136 segment NA	22275367	4153	0.0186
Odonatan chu-related virus OKIAV137 segment NA	26273745	2654	0.0101
Dermapteran chu-related virus OKIAV142 segment L-G	17954649	1832	0.0102
Dermapteran chu-related virus OKIAV142 segment N	17954649	1200	0.0067
Dipteran orthomyxo-related virus OKIAV164 segment 1	18211096	590	0.0032
Dipteran orthomyxo-related virus OKIAV164 segment 2	18211096	329	0.0018
Dipteran orthomyxo-related virus OKIAV164 segment 3	18211096	565	0.0031
Dipteran orthomyxo-related virus OKIAV164 segment 4	18211096	2817	0.0155
Dipteran orthomyxo-related virus OKIAV164 segment 5	18211096	862	0.0047
Dipteran orthomyxo-related virus OKIAV166 segment 1	29706480	2351	0.0079
Dipteran orthomyxo-related virus OKIAV166 segment 2	29706480	3758	0.0127
Dipteran orthomyxo-related virus OKIAV166 segment 3	29706480	2860	0.0096
Dipteran orthomyxo-related virus OKIAV166 segment 4	29706480	2972	0.01
Dipteran orthomyxo-related virus OKIAV166 segment 5	29706480	3774	0.0127
Phasmatodean orthomyxo-related virus OKIAV172 segment 1	15242342	7732	0.0507
Phasmatodean orthomyxo-related virus OKIAV172 segment 2	15242342	1196	0.0078
Phasmatodean orthomyxo-related virus OKIAV172 segment 3	15242342	1177	0.0077
Phasmatodean orthomyxo-related virus OKIAV172 segment 4	15242342	1000	0.0066
Phasmatodean orthomyxo-related virus OKIAV172 segment 5	15242342	302	0.002
Lepidopteran orthomyxo-related virus OKIAV178 segment 1	17344584	1629	0.0094
Lepidopteran orthomyxo-related virus OKIAV178 segment 2	17344584	2238	0.0129
Lepidopteran orthomyxo-related virus OKIAV178 segment 3	17344584	3390	0.0195
Lepidopteran orthomyxo-related virus OKIAV178 segment 4	17344584	1984	0.0114
Lepidopteran orthomyxo-related virus OKIAV178 segment 5	17344584	2425	0.014
Hemipteran orthomyxo-related virus OKIAV188 segment 1	22049956	333	0.0015
Hemipteran orthomyxo-related virus OKIAV188 segment 2	22049956	228	0.001
Hemipteran orthomyxo-related virus OKIAV188 segment 3	22049956	588	0.0027
Hemipteran orthomyxo-related virus OKIAV188 segment 4	22049956	624	0.0028
Hemipteran orthomyxo-related virus OKIAV188 segment 5	22049956	708	0.0032
Psocodean peribunya-related virus OKIAV212 segment L	19173232	976	0.0051
Myriapodan hanta-related virus OKIAV214 segment L	24095723	1637	0.0068
Plecopteran hanta-related virus OKIAV215 segment L	21920915	3512	0.016
Collembolan phasma-related virus OKIAV223 segment L	22441125	1614	0.0072
Hymenopteran phasma-related virus OKIAV227 segment L	24738193	1414	0.0057
Hymenopteran phasma-related virus OKIAV227 segment S	24738193	506	0.002
Hymenopteran phasma-related virus OKIAV227 segment M	24738193	1486	0.006
Hymenopteran phasma-related virus OKIAV228 segment L	42542851	2534	0.006
Hymenopteran phasma-related virus OKIAV228 segment S	42542851	12243	0.0288
Hymenopteran phasma-related virus OKIAV228 segment M	42542851	942	0.0022
Hemipteran phasma-related virus OKIAV247 segment L	16027600	9503	0.0593
Hemipteran phasma-related virus OKIAV247 segment S	16027600	1702	0.0106
Hemipteran phasma-related virus OKIAV247 segment M	16027600	4853	0.0303
Neuropteran phasma-related virus OKIAV248 segment L	26381665	6034	0.0229
Neuropteran phasma-related virus OKIAV248 segment M	26381665	3421	0.013
Neuropteran phasma-related virus OKIAV248 segment S	26381665	2663	0.0101
Hymenopteran phasma-related virus OKIAV250 segment L	29612827	12661	0.0428
Hymenopteran phasma-related virus OKIAV250 segment S	29612827	1471	0.005
Hymenopteran phasma-related virus OKIAV250 segment M	29612827	8748	0.0295
Hymenopteran phasma-related virus OKIAV252 segment L	15371479	2278	0.0148
Hymenopteran phasma-related virus OKIAV252 segment S	15371479	1045	0.0068
Hymenopteran phasma-related virus OKIAV252 segment M	15371479	2194	0.0143
Dipteran phenui-related virus OKIAV273 segment L	38842361	790	0.002
Dipteran phenui-related virus OKIAV273 segment M	38842361	2612	0.0067
Dipteran phenui-related virus OKIAV273 segment S	38842361	3352	0.0086
Hymenopteran phenui-related virus OKIAV306 segment L	14977881	110	0.0007
Hymenopteran phenui-related virus OKIAV306 segment M	14977881	959	0.0064
Hymenopteran phenui-related virus OKIAV306 segment S	14977881	6869	0.0459
Coleopteran phenui-related virus OKIAV308 segment L	41189168	3878	0.0094
Coleopteran phenui-related virus OKIAV308 segment M	41189168	12233	0.0297
Coleopteran phenui-related virus OKIAV308 segment S	41189168	1564	0.0038
Blattodean nairo-related virus OKIAV321 segment L	18685950	18423	0.0986
Blattodean nairo-related virus OKIAV321 segment M	18685950	3731	0.02
Blattodean nairo-related virus OKIAV321 segment S	18685950	4326	0.0232
min	4668284	103	0.0004197
max	50968121	69766	0.325
median	2.15258e+07	3405.5	0.0144
average	2.29888e+07	6784.4	0.0312
