# Supplementary material for: Re-assessing the diversity of negative strand RNA viruses in insects
Source: PLoS Pathog. 2019 Dec 12;15(12):e1008224. doi: 10.1371/journal.ppat.1008224 (PMC6932829; doi:10.1371/journal.ppat.1008224)
Supplement: S4 Table — Four assemblies (from which a total of nine OKIAV viruses were recovered) contained contigs that matched non-Hexapoda barcode sequences from the GBOL and NCBI databases (see Materials and Methods). Four of those nine viruses appear in phylogenies in Fig 1, where they are marked with an empty triangle. The five other viruses, indicated by asterisks, do not appear in Fig 1 because they were not included in trees due to criteria of length, quality, and uniqueness. The table columns show, in order: the assembly identifier, the list of OKIAV viruses found in the assembly, the phylum and class of the non-Hexapoda organism(s) whose barcode was matched, and then for both GBOL and NCBI databases (when matches were found) the percentage nucleotide identity of the match and the length of the match. (XLSX) [file ppat.1008224.s005.xlsx]

## Sheet: Sheet1
				GBOL		NCBI
Assembly ID	OKIAV(s)	Phylum	Class	Identity	Length	Identity	Length
INSlupTAXRAAPEI-11	Lepidopteran phenui-related virus OKIAV270 Lepidopteran orthomyxo-related virus OKIAV178 Lepidopteran Negavirus OKIAV1789*	Mollusca	Bivalvia			99.82	566
INSnfrTABRAAPEI-14	Hemipteran orthomyxo-related virus OKIAV211 Hemipteran Negavirus OKIAV1377* Hemipteran Negavirus OKIAV1782* Hemipteran Negavirus OKIAV312*	Mollusca	Gastropoda	99.54	655	99.53	633
		Annelida	Clitellata	99.7	658	98.94	658
		Arthropoda	Branchiopoda			99.26	672
WHANIsrmTMCNRAAPEI-13	Coleopteran hanta-related virus OKIAV221	Chordata	Mammalia			100	716
INSofmTBCRAAPEI-37	Psocodean Negavirus OKIAV1356*	Ascomycota	Eurotiomycetes			100	1311
